# Supplementary material for: Computer-Aided Construction and Evaluation of Poly-L-Lysine/Hyodeoxycholic Acid Nanoparticles for Hemorrhage and Infection Therapy
Source: Pharmaceutics. 2024 Dec 24;17(1):7. doi: 10.3390/pharmaceutics17010007 (PMC11768166; doi:10.3390/pharmaceutics17010007)
Supplement: Supplementary file 1 [file pharmaceutics-17-00007-s001.zip]

Archive with 1 entries (1 files):
- pharmaceutics-3334816-supplementary.pdf
